# Supplementary material for: Mitochondria regulate inositol triphosphate‐mediated Ca2+ release triggered by voltage‐dependent Ca2+ entry in resistance arteries
Source: J Physiol. 2025 May 5;603(10):2959–78. doi: 10.1113/JP288022 (PMC12126608; doi:10.1113/JP288022)
Supplement: Supplementary file 2 — Supplementary Figures [file TJP-603-2959-s002.xlsx]

## Sheet: Figure 2B-D
Figure 2 - Source data
VDCCs mediate Ca2+ influx in intact smooth muscle cells.
Figure 2B-D - Effect of Ca2+ removal or Nimodipine on smooth muscle cell calcium activity evoked by high K+ PSS
Figure 2B					Figure 2C					Figure 2D
Experimental conditions (absence/presence of pharmacological agent)					Experimental conditions (absence/presence of pharmacological agent)					Experimental conditions (absence/presence of pharmacological agent)
High K+ PSS	+	+	+		High K+ PSS	+	+	+		High K+ PSS	+	+	+
Ca2+	+	-	+		Ca2+	+	-	+		Ca2+	+	-	+
Nimodipine	-	-	+		Nimodipine	-	-	+		Nimodipine	-	-	+
Percentage of responsive Cells					Amplitude of fast Ca2+ response (ΔF/F0)					Amplitude of fast Ca2+ response (ΔF/F0)
Animal 1	87	2	2		Animal 1	0.341883	0.135264	0		Animal 1	0.107571	-0.00292522	0.0110684
Animal 2	67	0	5		Animal 2	0.393092	0.0809872	0.042634		Animal 2	0.234919	0.0659995	0.0319595
Animal 3	97	35	9		Animal 3	0.221797	0.00431333	0		Animal 3	0.130061	0.0104827	0.00665895
Animal 4	82	3	13		Animal 4	0.45857	0	0.028882		Animal 4	0.162475	0.00808359	0.0257339
Animal 5	95	5	5		Animal 5	0.315504	0.00240557	0.002485		Animal 5	0.143323	0.0482003	0.0517044
Mean	85.6	9	6.8		Mean	0.346169	0.0445941	0.0148002		Mean	0.15567	0.0259682	0.025425
n	5	5	5		n	5	5	5		n	5	5	5
Standard error of the mean	5.38145	6.54981	1.90788		Standard error of the mean	0.0395366	0.0273282	0.00883961		Standard error of the mean	0.0217354	0.0132122	0.00803641
Normality test (difference from control, Shapiro-Wilk)					Normality test (difference from control, Shapiro-Wilk)					Normality test (difference from control, Shapiro-Wilk)
W	N/A	0.9389	0.8584		W	N/A	0.8764	0.9682		W	N/A	0.9049	0.882
p-value	N/A	0.6581	0.2225		p-value	N/A	0.2931	0.8637		p-value	N/A	0.4373	0.3187
Passed normality test (alpha = 0.5)	N/A	Yes	Yes		Passed normality test (alpha = 0.5)	N/A	Yes	Yes		Passed normality test (alpha = 0.5)	N/A	Yes	Yes
Statistical test (repeated-measures ANOVA with Geisser-Greenhouse correction)					Statistical test (repeated-measures ANOVA with Geisser-Greenhouse correction)					Statistical test (repeated-measures ANOVA with Geisser-Greenhouse correction)
Geisser-Greenhouse Epsilon (ε)	0.9634				Geisser-Greenhouse Epsilon (ε)	0.7609				Geisser-Greenhouse Epsilon (ε)	0.5957
Main Effect (Treatment)	F (1.927, 7.707) = 123.0, P=0.000002				Main Effect (Treatment)	F (1.522, 6.087) = 50.63, P=0.000218				Main Effect (Treatment)	F (1.191, 4.766) = 50.00, p = 0.000925
Effect Size (R²)	0.9685				Effect Size (R²)	0.9268				Effect Size (R²)	0.9259
Multiple comparisons test (Dunnett's vs control)					Multiple comparisons test (Dunnett's vs control)					Multiple comparisons test (Dunnett's vs control)
Test					Test					Test
Mean difference		76.6	78.8		Mean difference		0.3016	0.3314		Mean difference		0.1297	0.1302
95% CI		59.06 to 94.14	60.27 to 97.33		95% CI		0.1517 to 0.4514	0.2204 to 0.4424		95% CI		0.08398 to 0.1754	0.06401 to 0.1965
Adjusted p value		0.00023	0.000256		Adjusted p value		0.00454	0.001017		Adjusted p value		0.0012	0.0049

## Sheet: Figure 3D-E
Figure 3 - Source data
IP3R, not RyRs mediate the coupling of Ca²⁺ influx to Ca²⁺ oscillations and waves
Figure 3D-E - Effect of 2-APB, Dantrolene, or Ryanodine on smooth muscle cell calcium activity evoked by high K+ PSS
Figure 3D
Experimental conditions (absence/presence of pharmacological agent)					Experimental conditions (absence/presence of pharmacological agent)					Experimental conditions (absence/presence of pharmacological agent)
High K+ PSS	+	+	+		High K+ PSS	+	+	+		High K+ PSS	+	+
2-APB	-	+	+		Dantrolene	-	+	+		Ryanodine (plus CPA)	-	+
Dantrolene	-	-	+		2-APB	-	-	+
Amplitude of fast Ca2+ response (ΔF/F0)	Control	Treatment 1	Treatment 2		Amplitude of fast Ca2+ response (ΔF/F0)	Control	Treatment 1	Treatment 2		Amplitude of fast Ca2+ response (ΔF/F0)	Control	Treatment
Animal 1	0.409356	0.244513	0.245609		Animal 1	0.399939	0.427693	0.26031		Animal 1	0.397554	0
Animal 2	0.38982	0.18574	0.153446		Animal 2	0.359516	0.373366	0.182446		Animal 2	0.363939	0
Animal 3	0.425083	0.217348	0		Animal 3	0.346983	0.321907	0.163356		Animal 3	0.260471	0
Animal 4	0.409434	0	0.157478		Animal 4	0.325444	0.299132	0.155071		Animal 4	0.507358	0
Animal 5	0.470695	0.207863	0.128722		Animal 5	0.344182	0.340671	0		Animal 5	0.268948	0.072664
Mean	0.420877	0.171093	0.137051		Mean	0.355213	0.352553	0.152237		Mean	0.359654	0.0145328
n	5	5	5		n	5	5	5		n	5	5
Standard deviation	0.0305276	0.0979406	0.088492		Standard deviation	0.0278142	0.0500333	0.0947367		Standard deviation	0.101656	0.0324963
Normality test (difference from control, Shapiro-Wilk)					Normality test (difference from control, Shapiro-Wilk)					Normality test (difference from control, Shapiro-Wilk)
W	N/A	0.8505	0.9671		W	N/A	0.902	0.7362		W	N/A	0.9792
p-value	N/A	0.1961	0.8566		p-value	N/A	0.4211	0.0221		p-value	N/A	0.9305
Passed normality test (alpha = 0.5)	N/A	Yes	Yes		Passed normality test (alpha = 0.5)	N/A	Yes	No		Passed normality test (alpha = 0.5)	N/A	Yes
Statistical test (repeated-measures ANOVA with Geisser-Greenhouse correction)					Statistical test (Friedman Test)					Statistical test (Paired t test)
Geisser-Greenhouse Epsilon (ε)	0.8247				P value	0.02392				P value summary	**
Main Effect (Treatment)	F (1.649, 6.598) = 19.05, P=0.002217				Friedman statistic	7.6				Significantly different (P < 0.05)?	Yes
Effect Size (R²)	0.8265				Kendall’s W	0.76				One- or two-tailed P value?	Two-tailed
										t, df	t=6.368, df=4
Multiple comparisons test (Dunnett's vs control)					Multiple comparisons test (Dunn's vs control)					Number of pairs	5
Test					Test					R squared (partial eta squared)	0.9102
Mean difference		0.2498	0.2838		Rank Sum Difference		1	8
95% CI		0.1079 to 0.3917	0.1339 to 0.4338		Adjusted P Value		>0.999999	0.022824		P value	0.003118
Adjusted p value		0.007415	0.00569
Figure 3E
Experimental conditions (absence/presence of pharmacological agent)					Experimental conditions (absence/presence of pharmacological agent)					Experimental conditions (absence/presence of pharmacological agent)
High K+ PSS	+	+			High K+ PSS	+	+			High K+ PSS	+	+
2-APB	-	+			Dantrolene	-	+			Ryanodine (plus CPA)	-	+
Amplitude of slow Ca2+ response (ΔF/F0)	Control	Treatment 1	Treatment 2		Amplitude of slow Ca2+ response (ΔF/F0)	Control	Treatment 1	Treatment 2		Amplitude of slow Ca2+ response (ΔF/F0)	Control	Treatment
Animal 1	0.0915484	0.18905	0.0666416		Animal 1	0.0431648	0.0209472	0.040151		Animal 1	0.056704	0.136362	0.0915484	0.18905	0.0666416	-0.0975021
Animal 2	0.0533177	0.0935088	0.104674		Animal 2	0.0263043	0.044947	0.113598		Animal 2	0.384952	0.373926	0.0533177	0.0935088	0.104674	-0.0401911
Animal 3	0.101387	0.0956919	0.0625656		Animal 3	0.0404506	0.0243723	0.0391008		Animal 3	0.15492	0.150214	0.101387	0.0956919	0.0625656	0.0056953
Animal 4	0.0169078	0.0670351	0.0838525		Animal 4	0.044464	0.0163484	0.0555253		Animal 4	0.093633	0.279831	0.0169078	0.0670351	0.0838525	-0.0501273
Animal 5	0.0176706	0.0757979	0.0244996		Animal 5	0.00746802	0.0243108	0.0409851		Animal 5	0.184156	0.196662	0.0176706	0.0757979	0.0244996	-0.0581273
Mean	0.0561663	0.104217	0.0684467		Mean	0.0323703	0.0261851	0.057872		Mean	0.174873	0.227399
n	5	5	5		n	5	5	5		n	5	5
Standard deviation	0.0397746	0.0489239	0.0296604		Standard deviation	0.0156923	0.0109887	0.0318687		Standard deviation	0.127653	0.0992589
Normality test (difference from control, Shapiro-Wilk)					Normality test (difference from control, Shapiro-Wilk)					Normality test (difference from control, Shapiro-Wilk)
W	N/A	0.9664	0.9214		W	N/A	0.8274	0.8327		W	N/A	0.8334
p-value	N/A	0.8519	0.5391		p-value	N/A	0.133	0.1458		p-value	N/A	0.1475
Passed normality test (alpha = 0.5)	N/A	Yes	Yes		Passed normality test (alpha = 0.5)	N/A	Yes	Yes		Passed normality test (alpha = 0.5)	N/A	Yes
Statistical test (repeated-measures ANOVA with Geisser-Greenhouse correction)					Statistical test (repeated-measures ANOVA with Geisser-Greenhouse correction)					Statistical test (Paired t test)
Geisser-Greenhouse Epsilon (ε)	0.8195				Geisser-Greenhouse Epsilon (ε)	0.466				P value summary	ns
Main Effect (Treatment)	F (1.639, 6.556) = 2.794, P=0.136114				Main Effect (Treatment)	F (1.292, 5.168) = 3.490, P=0.1163				Significantly different (P < 0.05)?	No
Effect Size (R²)	0.4113				Effect Size (R²)	0.466				One- or two-tailed P value?	Two-tailed
										t, df	t=1.416, df=4
Multiple comparisons test (Dunnett's vs control)					Multiple comparisons test (Dunnett's vs control)					Number of pairs	5
Test					Test					R squared (partial eta squared)	0.3339
Mean difference		-0.04805	-0.01228		Mean difference		0.006185	-0.0255
95% CI		-0.1030 to 0.006856	-0.08068 to 0.05612		95% CI		-0.02677 to 0.03915	-0.08102 to 0.03002
Adjusted p value		0.074078	0.789164		Adjusted p value		0.7735	0.32		P value	0.2297

## Sheet: Figure 4B-C
Figure 4 - Source data
IP3 production is not required for high K+ PSS-evoked Ca2+ oscillations
Figure 4B-C - Effect of U73122 on smooth muscle cell calcium activity (basal and evoked by high K+ PSS)
Figure 4B
	Basal				High K+-evoked
Experimental conditions (absence/presence of pharmacological agent)
High K+ PSS (Stimulus)	-	-			+	+
U73122 (Treatment)	-	+			-	+
Amplitude of fast Ca2+ response (ΔF/F0)	Control	U73122	Difference		Control	U73122	Difference
Animal 1	0.07877	0.049073	0.029697		0.13716	0.124011	0.013149
Animal 2	0.060916	0.125989	-0.065073		0.213304	0.216096	-0.002792
Animal 3	0.077227	0.096301	-0.019074		0.194007	0.15621	0.037797
Animal 4	0.123661	0.107605	0.016056		0.158678	0.149582	0.009096
Animal 5	0.09009	0.153295	-0.063205		0.18069	0.177103	0.003587
Mean	0.0861328	0.106453	-0.0203198		0.176768	0.1646	0.0121674
n	5	5	5		5	5	5
Standard deviation	0.0234171	0.0386416	0.0437848		0.0297636	0.0344658	0.0155297
Normality test (difference from control, Shapiro-Wilk)			Difference				Difference
W	N/A	N/A	0.8972		N/A	N/A	0.7787
p-value	N/A	N/A	0.3946		N/A	N/A	0.0537
Passed normality test (alpha = 0.5)	N/A	N/A	Yes		N/A	N/A	Yes
Statistical Test (Two-way RM ANOVA)	Matching: Both factors
Assume sphericity?	No
Alpha	0.05
Source of Variation	% of total variation	P value	P value summary	Significant?	Geisser-Greenhouse's epsilon	Effect Size
Stimulus	60.77	0.0063	**	Yes	1	Partial η² ≈ 0.87, Cohen’s f ≈ 2.62
Treatment	0.1825	0.7417	ns	No	1	Partial η² ≈ 0.03, Cohen’s f ≈ 0.18
Stimulus x Treatment	2.897	0.1487	ns	No	1	Partial η² ≈ 0.44, Cohen’s f ≈ 0.89
Animal x Stimulus	8.859
Animal x Treatment	5.845
Animal	17.81
Uncorrected Fisher's LSD	Mean Diff.	95.00% CI of diff.	Below threshold?	Summary	Individual P Value
Control - U73122
Basal	-0.02032	-0.07469 to 0.03405	No	ns	0.358
Induced	0.01217	-0.007115 to 0.03145	No	ns	0.1547
Figure 4C
	Basal					High K+-evoked
Experimental conditions (absence/presence of pharmacological agent)
High K+ PSS (Stimulus)	-	-				+	+
U73122 (Treatment)	-	+				-	+
Amplitude of fast Ca2+ response (ΔF/F0)	Control	U73122	Difference		Control	U73122	Difference
Animal 1	15	10	5		76	83	-7
Animal 2	6	52	-46		94	92	2
Animal 3	11	40	-29		86	75	11
Animal 4	44	37	7		86	95	-9
Animal 5	3	50	-47		50	67	-17
Mean	15.8	37.8	-22		78.4	82.4	-4
n	5	5	5		5	5	5
Standard deviation	16.4225	16.7988	26.5518		17.1114	11.6533	10.7703
Normality test (difference from control, Shapiro-Wilk)			Difference				Difference
W	N/A	N/A	0.8238		N/A	N/A	0.9746
p-value	N/A	N/A	0.125		N/A	N/A	0.9036
Passed normality test (alpha = 0.5)	N/A	N/A	Yes		N/A	N/A	Yes
Statistical Test (Two-way RM ANOVA)	Matching: Both factors
Assume sphericity?	No
Alpha	0.05
Source of Variation	% of total variation	P value	P value summary	Significant?	Geisser-Greenhouse's epsilon	Effect Size
Stimulus	73.53	0.001	***	Yes	1	Partial η² ≈ 0.95, Cohen’s f ≈ 4.34
Treatment	4.325	0.1004	ns	No	1	Partial η² ≈ 0.53, Cohen’s f ≈ 1.07
Stimulus x Treatment	2.073	0.2499	ns	No	1	Partial η² ≈ 0.31, Cohen’s f ≈ 0.67
Animal x Stimulus	3.937
Animal x Treatment	3.818
Animal	7.733
Uncorrected Fisher's LSD	Mean Diff.	95.00% CI of diff.	Below threshold?	Summary	Individual P Value
Control - U73122
Basal	-22	-54.97 to 10.97	No	ns	0.1376
Induced	-4	-17.37 to 9.373	No	ns	0.453

## Sheet: Figure 5D
Figure 5D - Effect of Ca2+ Oligomycin and then CCCP on smooth muscle cell calcium activity evoked by high K+ PSS
Figure 2B
Experimental conditions (absence/presence of pharmacological agent)
Oligomycin	-	+	-
CCCP	-	-	+
Percentage of responsive Cells
Animal 1	1233.74	1411.8	142.644
Animal 2	3622.2	3389.46	619.897
Animal 3	1516.88	1406.23	209.999
Animal 4	2140.4	2606.43	869.255
Animal 5	1955.65	1865.72	444.184
Mean	2093.77	2135.93	457.196
n	5	5	5
Standard error of the mean	414.113	382.266	133.507
Normality test (difference from control, Shapiro-Wilk)		vs Control	vs Control
W	N/A	0.9389	0.8584
p-value	N/A	0.6581	0.2225
Passed normality test (alpha = 0.5)	N/A	Yes	No
Statistical test (Friedman test with Dunn's mulitiple comparisons test)
P value	0.0239
Friedman statistic	7.6
Kendall’s W	0.76
Multiple comparisons test (Dunn's, vs control)
Dunn's multiple comparisons test	Rank sum diff.	Significant?	Summary	Adjusted P Value
Control vs. Oligomycin	1	No	ns	>0.9999
Control vs. CCCP	8	Yes	*	0.0228

## Sheet: Figure 6C-E
Figure 6 - Source data
Mitochondria regulate Ca2+ oscillations evoked by VDCC activity
Figure 6C - Effect of CCCP or CCCP + MitoTEMPO on fast Ca2+ responses
Experimental conditions (absence/presence of pharmacological agent)					Experimental conditions (absence/presence of pharmacological agent)
CCCP	-	+			CCCP + MitoTEMPO	-	+
Amplitude of fast Ca2+ response (ΔF/F0)	Control	CCCP	Difference		Amplitude of fast Ca2+ response (ΔF/F0)	Control	CCCP/MT	Difference
Animal 1	0.290266	0	0.290266		Animal 1	0.306599	0.154609	0.15199
Animal 2	0.30116	0.115575	0.185585		Animal 2	0.291165	0.100531	0.190634
Animal 3	0.309116	0.0913933	0.217723		Animal 3	0.322262	0.184808	0.137454
Animal 4	0.506223	0	0.506223		Animal 4	0.291165	0	0.291165
Animal 5	0.36131	0.098455	0.262855		Animal 5	0.206737	0.0768439	0.129893
Mean	0.353615	0.0610847	0.29253		Mean	0.283586	0.103358	0.180227
n	5	5	5		n	5	5	5
Standard deviation	0.089573	0.0564514	0.126079		Standard deviation	0.04485	0.0718584	0.066287
Normality test (difference from control, Shapiro-Wilk)			Difference		Normality test (difference from control, Shapiro-Wilk)			Difference
W	N/A	N/A	0.822		W	N/A	N/A	0.8152
p-value	N/A	N/A	0.121		p-value	N/A	N/A	0.1071
Passed normality test (alpha = 0.5)	N/A	N/A	Yes		Passed normality test (alpha = 0.5)	N/A	N/A	Yes
Statistical test (paired t test):					Statistical test (paired t test):
P-value	0.006569				P-value	0.003699
Mean Difference (CCCP - Control)	-0.2925				Mean Difference (CCCP/MitoTEMPO - Control)	-0.1802
95% Confidence Interval	-0.4491 to -0.1360				95% Confidence Interval	-0.2625 to -0.09792
t, df	t=5.188, df=4				t, df	t=6.080, df=4
Effect Size (Partial Eta Squared, R squared)	0.8706				Effect Size (Partial Eta Squared, R squared)	0.9023
Figure 6D - Effect of CCCP or CCCP + MitoTEMPO on Ca2+ oscillations
Experimental conditions (absence/presence of pharmacological agent)					Experimental conditions (absence/presence of pharmacological agent)
CCCP	-	+			CCCP + MitoTEMPO	-	+
Number of Ca2+ events	Control	CCCP	Difference		Number of Ca2+ events	Control	CCCP/MT	Difference
Animal 1	6.64286	1.14286	5.5		Animal 1	5.37705	1	4.37705
Animal 2	4.21212	1	3.21212		Animal 2	6.64286	1.14286	5.5
Animal 3	2	0	2		Animal 3	4.21212	1	3.21212
Animal 4	4.78723	0	4.78723		Animal 4	3.41667	1	2.41667
Animal 5	5.37705	1	4.37705		Animal 5	4.78723	0	4.78723
Mean	4.60385	0.628571	3.97528		Mean	4.88719	0.828571	4.05861
n	5	5	5		n	5	5	5
Standard deviation	1.71191	0.576761	1.38109		Standard deviation	1.21968	0.467298	1.23718
Normality test (difference from control, Shapiro-Wilk)			Difference		Normality test (difference from control, Shapiro-Wilk)			Difference
W	N/A	N/A	0.9596		W	N/A	N/A	0.9635
p-value	N/A	N/A	0.8051		p-value	N/A	N/A	0.8318
Passed normality test (alpha = 0.5)	N/A	N/A	Yes		Passed normality test (alpha = 0.5)	N/A	N/A	Yes
Statistical test (paired t test):					Statistical test (paired t test):
P-value	0.002998				P-value	0.001838
Mean Difference (CCCP - Control)	-3.975				Mean Difference (CCCP/MitoTEMPO - Control)	-4.059
95% Confidence Interval	-5.690 to -2.260				95% Confidence Interval	-5.595 to -2.522
t, df	t=6.436, df=4				t, df	t=7.336, df=4
Effect Size (Partial Eta Squared, R squared)	0.9119				Effect Size (Partial Eta Squared, R squared)	0.9308
Figure 6E - Effect of CCCP or CCCP + MitoTEMPO on slow Ca2+ responses
Experimental conditions (absence/presence of pharmacological agent)					Experimental conditions (absence/presence of pharmacological agent)
CCCP	-	+			CCCP + MitoTEMPO	-	+
Amplitude of slow Ca2+ response (ΔF/F0)	Control	CCCP	Difference		Amplitude of slow Ca2+ response (ΔF/F0)	Control	CCCP/MT	Difference
Animal 1	0.134175	0.090296	0.043879		Animal 1	0.0497433	0	0.0497433
Animal 2	0.156127	0.172158	-0.016031		Animal 2	0.186707	0.0343143	0.152392
Animal 3	0.09054	0.152647	-0.062107		Animal 3	0.10494	0.057486	0.0474539
Animal 4	0.057362	0.084337	-0.026975		Animal 4	0.0495279	0.0956796	-0.0461517
Animal 5	0.09293	0.029761	0.063169		Animal 5	0.0814157	0.122285	-0.0408689
Mean	0.106227	0.10584	0.000387		Mean	0.0944667	0.0619529	0.0325138
n	5	5	5		n	5	5	5
Standard deviation	0.0389929	0.0571861	0.0518576		Standard deviation	0.056586	0.0484753	0.0813391
Normality test (difference from control, Shapiro-Wilk)			Difference		Normality test (difference from control, Shapiro-Wilk)			Difference
W	N/A	N/A	0.9267		W	N/A	N/A	0.9032
p-value	N/A	N/A	0.5743		p-value	N/A	N/A	0.4278
Passed normality test (alpha = 0.5)	N/A	N/A	Yes		Passed normality test (alpha = 0.5)	N/A	N/A	Yes
Question: does CCCP affect each slow Ca2+ signalling, does CCCP+MitoTEMPO affect slow Ca2+ signals?
Statistical test (paired t test):					Statistical test (paired t test):
P-value	0.987485				P-value	0.421934
Mean Difference (CCCP - Control)	-0.000387				Mean Difference (CCCP/MitoTEMPO - Control)	-0.03251
95% Confidence Interval	-0.06478 to 0.06400				95% Confidence Interval	-0.1335 to 0.06848
t, df	t=0.01669, df=4				t, df	t=0.8938, df=4
Effect Size (Partial Eta Squared, R squared)	6.961e-05				Effect Size (Partial Eta Squared, R squared)	0.1665

## Sheet: Figure 7C-G
Figure 7 - Source data
Inhibition of ATP production modulates Ca2+ oscillations evoked by VDCCs
Figure 7C - Effect of oligomycin on ROS levels, and effect of oligomycin on superoxide levels
Experimental conditions (absence/presence of pharmacological agent)					Experimental conditions (absence/presence of pharmacological agent)
Oligomycin	-	+			Oligomycin	-	+
	ROS					Superoxide
Amplitude of fast Ca2+ response (ΔF/F0)	Control	Oligomycin	Difference		Amplitude of fast Ca2+ response (ΔF/F0)	Control	Oligomycin	Difference
Animal 1	4358.65	4967.09	-608.435		Animal 1	1032.72	1034.1	-1.377
Animal 2	4965.07	5620.28	-655.213		Animal 2	1095.43	1173.02	-77.591
Animal 3	4798.19	7754.59	-2956.4		Animal 3	1128.54	1318.05	-189.515
Animal 4	6001.45	9924.54	-3923.08		Animal 4	1220.24	1134.53	85.716
Animal 5	4343.59	4709.64	-366.053		Animal 5	1143.73	1051.75	91.983
Animal 6	5910.1	6800.3	-890.2		Animal 6	1057.59	949.938	107.654
Mean	5062.84	6629.41	-1566.56		Mean	1113.04	1110.23	2.81167
n	6	6	6		n	6	6	6
Standard deviation	733.71	1980.92	1492.12		Standard deviation	67.0967	128.555	117.719
Normality test (difference from control, Shapiro-Wilk)			Difference		Normality test (difference from control, Shapiro-Wilk)			Difference
W	N/A	N/A	0.3415		W	N/A	N/A	0.8759
p-value	N/A	N/A	0.0275		p-value	N/A	N/A	0.2509
Passed normality test (alpha = 0.5)	N/A	N/A	No		Passed normality test (alpha = 0.5)	N/A	N/A	Yes
Statistical test (Wilcoxon matched-pairs signed rank test):					Statistical test (paired t test):
P-value	0.0312				P-value	0.9556
Median Difference (Oligomycin - Control)	772.7				Mean Difference (Oligomycin - Control)	-2.812
Sum of signed ranks (W)	21				95% Confidence Interval	-126.3 to 120.7
Number of Pairs	6				t, df	t=0.05851, df=5
rs (Spearman)	0.8286				Effect Size (Partial Eta Squared, R squared)	0.0006841
Figure 7D - Effect of Oligomycin or Oligomycin + MitoTEMPO on fast Ca2+ responses
Experimental conditions (absence/presence of pharmacological agent)					Experimental conditions (absence/presence of pharmacological agent)
Oligomycin	-	+			Oligomycin + MitoTEMPO	-	+
Amplitude of fast Ca2+ response (ΔF/F0)	Control	Oligomycin	Difference		Amplitude of fast Ca2+ response (ΔF/F0)	Control	Oligo/MT	Difference
Animal 1	0.235135	0.14765	0.087485		Animal 1	0.463627	0.364847	0.0987799
Animal 2	0.174972	0.119786	0.0551858		Animal 2	0.30931	0.22384	0.0854696
Animal 3	0.185876	0.112642	0.073234		Animal 3	0.35264	0.285923	0.0667171
Animal 4	0.359016	0.181677	0.177339		Animal 4	0.374365	0.361084	0.0132807
Animal 5	0.355344	0.0943085	0.261036		Animal 5	0.289062	0.286927	0.0021348
Mean	0.262069	0.131213	0.130856		Mean	0.357801	0.304524	0.0532764
n	5	5	5		n	5	5	5
Standard deviation	0.0897435	0.0341109	0.0866526		Standard deviation	0.0681479	0.059168	0.0433092
Normality test (difference from control, Shapiro-Wilk)			Difference		Normality test (difference from control, Shapiro-Wilk)			Difference
W	N/A	N/A	0.8627		W	N/A	N/A	0.8635
p-value	N/A	N/A	0.2382		p-value	N/A	N/A	0.2411
Passed normality test (alpha = 0.5)	N/A	N/A	Yes		Passed normality test (alpha = 0.5)	N/A	N/A	Yes
Statistical test (paired t test):					Statistical test (paired t test):
P-value	0.02787				P-value	0.051339
Mean Difference (CCCP - Control)	-0.1309				Mean Difference (CCCP/MitoTEMPO - Control)	-0.05328
95% Confidence Interval	-0.2384 to -0.02326				95% Confidence Interval	-0.1071 to 0.0004990
t, df	t=3.377, df=4				t, df	t=2.751, df=4
Effect Size (Partial Eta Squared, R squared)	0.7403				Effect Size (Partial Eta Squared, R squared)	0.6542
Figure 7E - Effect of CCCP or CCCP + MitoTEMPO on Ca2+ oscillations
Experimental conditions (absence/presence of pharmacological agent)					Experimental conditions (absence/presence of pharmacological agent)
Oligomycin	-	+			Oligomycin + MitoTEMPO	-	+
Number of Ca2+ events	Control	CCCP	Difference		Number of Ca2+ events	Control	CCCP/MT	Difference
Animal 1	2.13158	1.42857	0.703008		Animal 1	3.64706	1.125	2.52206
Animal 2	4.07143	1.25	2.82143		Animal 2	3.14	2.35714	0.782857
Animal 3	1.67857	1.4	0.278571		Animal 3	3.875	1.86667	2.00833
Animal 4	3.55556	2.22059	1.33497		Animal 4	2.69231	1.16667	1.52564
Animal 5	3.19231	1	2.19231		Animal 5	3.14	2.35714	0.782857
Mean	2.92589	1.45983	1.46606		Mean	3.29887	1.77452	1.52435
n	5	5	5		n	5	5	5
Standard deviation	0.995797	0.457925	1.04571		Standard deviation	0.466786	0.60802	0.7631
Normality test (difference from control, Shapiro-Wilk)			Difference		Normality test (difference from control, Shapiro-Wilk)			Difference
W	N/A	N/A	0.9598		W	N/A	N/A	0.9045
p-value	N/A	N/A	0.8064		p-value	N/A	N/A	0.435
Passed normality test (alpha = 0.5)	N/A	N/A	Yes		Passed normality test (alpha = 0.5)	N/A	N/A	Yes
Statistical test (paired t test):					Statistical test (paired t test):
P-value	0.035019				P-value	0.011103
Mean Difference (CCCP - Control)	-1.466				Mean Difference (CCCP/MitoTEMPO - Control)	-1.524
95% Confidence Interval	-2.764 to -0.1676				95% Confidence Interval	-2.472 to -0.5768
t, df	t=3.135, df=4				t, df	t=4.467, df=4
Effect Size (Partial Eta Squared, R squared)	0.7107				Effect Size (Partial Eta Squared, R squared)	0.833
Figure 7F - Effect of Oligomycin or Oligomycin + MitoTEMPO on slow Ca2+ responses
Experimental conditions (absence/presence of pharmacological agent)					Experimental conditions (absence/presence of pharmacological agent)
Oligomycin	-	+			Oligomycin + MitoTEMPO	-	+
Amplitude of slow Ca2+ response (ΔF/F0)	Control	CCCP	Difference		Amplitude of slow Ca2+ response (ΔF/F0)	Control	CCCP/MT	Difference
Animal 1	0.090676	0.072698	0.017978		Animal 1	0.107571	0.134681	-0.0271101
Animal 2	0.088509	0.125339	-0.03683		Animal 2	0.130061	0.139177	-0.00911623
Animal 3	0.10529	0.058603	0.046687		Animal 3	0.162475	0.180787	-0.018312
Animal 4	0.09293	0.11915	-0.02622		Animal 4	0.056669	0.0582837	-0.00161475
Animal 5	0.051425	0.07127	-0.019845		Animal 5	0.0559433	0.122601	-0.0666581
Mean	0.085766	0.089412	-0.003646		Mean	0.102544	0.127106	-0.0245622
n	5	5	5		n	5	5	5
Standard deviation	0.0202697	0.0305483	0.0349077		Standard deviation	0.0465035	0.0442762	0.0254105
Normality test (difference from control, Shapiro-Wilk)			Difference		Normality test (difference from control, Shapiro-Wilk)			Difference
W	N/A	N/A	0.9034		W	N/A	N/A	0.9031
p-value	N/A	N/A	0.429		p-value	N/A	N/A	0.4272
Passed normality test (alpha = 0.5)	N/A	N/A	Yes		Passed normality test (alpha = 0.5)	N/A	N/A	Yes
Statistical test (paired t test):					Statistical test (paired t test):
P-value	0.826799				P-value	0.096735
Mean Difference (CCCP - Control)	0.003646				Mean Difference (CCCP/MitoTEMPO - Control)	0.02456
95% Confidence Interval	-0.03970 to 0.04699				95% Confidence Interval	-0.006989 to 0.05611
t, df	t=0.2336, df=4				t, df	t=2.161, df=4
Effect Size (Partial Eta Squared, R squared)	0.01345				Effect Size (Partial Eta Squared, R squared)	0.5387
Figure 7G - Effect of MitoTEMPO on inhibition by oligomycin
Experimental conditions (absence/presence of pharmacological agent)
MitoTEMPO	-	+
Amplitude of slow Ca2+ response (ΔF/F0)	Control	CCCP
Animal 1	37.2062	21.3059
Animal 2	31.5398	27.6323
Animal 3	39.3993	18.9193
Animal 4	49.3958	3.54753
Animal 5	73.46	0.738527
Mean	0.085766	0.089412
n	5	5
Standard deviation	0.0202697	0.0305483
Normality test (difference from control, Shapiro-Wilk)
W	0.8663	0.8968
p-value	0.251594	0.39244
Passed normality test (alpha = 0.5)	Yes	Yes
Statistical test (Welch's t test):
P-value	0.009482
Mean Difference (CCCP - Control)	-31.77 ± 9.064
95% Confidence Interval	-53.08 to -10.46
t, df	t=3.505, df=7.200
Effect Size (Eta Squared, R squared)	0.6305

## Sheet: Figure 8
Figure 8 - Source data
Depolarization of the mitochondrial membrane potential suppresses Ca2+ release from IP3Rs in smooth muscle cells.
Figure 8B-C - Effect of oligomycin and CCCP on IP3-mediated smooth muscle cell calcium activity
Figure 8B
Experimental conditions (absence/presence of pharmacological agent)
Oligomycin	-		+	+
2-APB	-		-	+
Amplitude of Ca2+ response (ΔF/F0)	Control 1	Control 2	Treatment 1	Treatment 2
Animal 1	0.210706	0.160913	0.155398	0.026529
Animal 2	0.0503408	0.054904	0.0396954	0.020328
Animal 3	0.146874	0.124151	0.100995	0.093292
Animal 4	0.370549	0.404485	0.0907523	0.028017
Animal 5	0.254536	0.239059	0.21437	0.04617
Mean	0.206601	0.196702	0.120242	0.0428672
n	5	5	5	5
Standard deviation	0.11956	0.133809	0.0667531	0.029787
Normality test (difference from control, Shapiro-Wilk)
W	N/A	0.9886	0.6958	0.9327
p-value	N/A	0.9747	0.0087	0.6149
Passed normality test (alpha = 0.5)	N/A	Yes	No	Yes
Statistical test (Friedman Test)
P value	0.0001
Friedman statistic	13.56
Kendall’s W	0.904
Dunn's multiple comparisons test	Rank sum diff.	Significant?	Summary	Adjusted P Value
control 1 vs. control 2	1	No	ns	>0.9999
control 1 vs. oligomycin	8	No	ns	0.3003
control 1 vs. CCCP	13	Yes	**	0.0087
control 2 vs. oligomycin	7	No	ns	0.5185
control 2 vs. CCCP	12	Yes	*	0.0197
oligomycin vs. CCCP	5	No	ns	>0.9999
Figure 3E
Experimental conditions (absence/presence of pharmacological agent)
Oligomycin	-		+	+
2-APB	-		-	+
Propagation area	Control 1	Control 2	Treatment 1	Treatment 2
Animal 1	17750.8	18879.8	19321.1	7411.81
Animal 2	9455.66	10029.2	8383.03	7030.51
Animal 3	13216.8	12066.1	11359.9	9517.87
Animal 4	9683.91	9391.86	8842.61	8411.34
Animal 5	14628.6	14709.1	14131.1	12113.6
Mean	12947.2	13015.2	12407.6	8897.03
n	5	5	5	5
Standard deviation	3493.37	3879.72	4493.65	2040.68
Normality test (difference from control, Shapiro-Wilk)
W	N/A	0.9886	0.6958	0.9327
p-value	N/A	0.9747	0.0087	0.6149
Passed normality test (alpha = 0.5)	N/A	Yes	No	Yes
Statistical test (Friedman Test)
P value	0.0055
Friedman statistic	10.68
Kendall’s W	0.712
Dunn's multiple comparisons test	Rank sum diff.	Significant?	Summary	Adjusted P Value
control 1 vs. control 2	-1	No	ns	>0.9999
control 1 vs. oligomycin	4	No	ns	>0.9999
control 1 vs. CCCP	11	Yes	*	0.0423
control 2 vs. oligomycin	5	No	ns	>0.9999
control 2 vs. CCCP	12	Yes	*	0.0197
oligomycin vs. CCCP	7	No	ns	0.5185
